# Supplementary material for: Ovarian and Energy Status in Lame Dairy Cows at Puerperium and Their Responsiveness in Protocols for the Synchronization of Ovulation
Source: Animals (Basel). 2023 May 4;13(9):1537. doi: 10.3390/ani13091537 (PMC10177297; doi:10.3390/ani13091537)
Supplement: Supplementary file 1 [file animals-13-01537-s001.zip]

Archive with 1 entries (1 files):
- animals-2358531-supplementary.pdf
